# Supplementary material for: Statistical Inter-stimulus Interval Window Estimation for Transient Neuromodulation via Paired Mechanical and Brain Stimulation
Source: Front Neurorobot. 2020 Feb 3;14:1. doi: 10.3389/fnbot.2020.00001 (PMC7010981; doi:10.3389/fnbot.2020.00001)
Supplement: Table S1 — Measured MEP data of eleven subjects. [file Table_1.XLSX]

## Sheet: MEP data
									MEP data
	Subject1		Subject2		Subject3		Subject4		Subject5		Subject6		Subject7		Subject8		Subject9		Subject10		Subject11
	Time[ms]	MEP[mV]	Time[ms]	MEP[mV]	Time[ms]	MEP[mV]	Time[ms]	MEP[mV]	Time[ms]	MEP[mV]	Time[ms]	MEP[mV]	Time[ms]	MEP[mV]	Time[ms]	MEP[mV]	Time[ms]	MEP[mV]	Time[ms]	MEP[mV]	Time[ms]	MEP[mV]
	0	0	0	0	0	0	0	0	0	0	0	0	0	0	0	0	0	0	0	0	0	0
	5	0	5	0	5	0	5	0	5	0	5	0	5	0	5	0	5	0	5	0	5	0
	10	0	10	0	10	0	10	0	10	0	10	0	10	0	10	0	10	0	10	0	10	0
	15	0	15	0	15	0	15	0	15	0	15	0	15	0	15	0	15	0	15	0	15	0
	20	0	20	0	20	0	20	0	20	0	20	0	20	0	20	0	20	0	20	0	20	0
	25	0	25	0	25	0	25	0	25	0	25	0	25	0	25	0	25	0	25	0	25	0
	30	0	30	0	30	0	30	0	30	0	30	0	30	0	30	0	30	0	30	0	30	0
	35	0	35	0	35	0	35	0	35	0	35	0	35	0	35	0	35	0	35	0	35	0
	40	0	40	0	40	0	40	0	40	0	40	0	40	0	40	0	40	0	40	0	40	0
	45	0	45	0	45	0	45	0	45	0	45	0	45	0	45	0	45	0	45	0	45	0
	50	0	50	0	50	0	50	0	50	0	50	0	50	0	50	0	50	0	50	0	50	0
	55	0	55	0	55	0	55	0	55	0	55	0	55	0	55	0	55	0	55	0	55	0
	60	0	60	0	60	0	60	0	60	0	60	0	60	0	60	0	60	0	60	0	60	0
	65	0	65	0	65	0	65	0	65	0	65	0	65	0	65	0	65	0	65	0	65	0
	70	0	70	0	70	0	70	0	70	0	70	0	70	0	70	0	70	0	70	0	70	0
	75	0	75	0	75	0	75	0	75	0	75	0	75	0	75	0	75	0	75	0	75	0
	80	0	80	0	80	0	80	0	80	0	80	0	80	0	80	0	80	0	80	0	80	0
	85	0	85	0	85	0	85	0	85	0	85	0	85	0	85	0	85	0	85	0	85	0
	90	0	90	0	90	0	90	0	90	0	90	0	90	0	90	0	90	0	90	0	90	0
	95	0	95	0	95	0	95	0	95	0	95	0	95	0	95	0	95	0	95	0	95	0
	100	0	100	0	100	0	100	0	100	0	100	0	100	0	100	0	100	0	100	0	100	0
	105	0	105	0	105	0	105	0	105	0	105	0	105	0	105	0	105	0	105	0	105	0
	110	0	110	0	110	0	110	0	110	0	110	0	110	0	110	0	110	0	110	0	110	0
	115	0	115	0	115	0	115	0	115	0	115	0	115	0	115	0	115	0	115	0	115	0
	120	0	120	0	120	0	120	0	120	0	120	0	120	0	120	0	120	0	120	0	120	0
	125	0	125	0	125	0	125	0	125	0	125	0	125	0	125	0	125	0	125	0	125	0
	130	0	130	0	130	0	130	0	130	0	130	0	130	0	130	0	130	0	130	0	130	0
	135	0	135	0	135	0	135	0	135	0	135	0	135	0	135	0	135	0	135	0	135	0
	140	0	140	0	140	0	140	0	140	0	140	0	140	0	140	0	140	0	140	0	140	0
	145	0	145	0	145	0	145	0	145	0	145	0	145	0	145	0	145	0	145	0	145	0
	150	0	150	0	150	0	150	0	150	0	150	0	150	0	150	0	150	0	150	0	150	0
	155	0	155	0	155	0	155	0	155	0	155	0	155	0	155	0	155	0	155	0	155	0
	160	0	160	0	160	0	160	0	160	0	160	0	160	0	160	0	160	0	160	0	160	0
	165	0	165	0	165	0	165	0	165	0	165	0	165	0	165	0	165	0	165	0	165	0
	170	0	170	0	170	0	170	0	170	0	170	0	170	0	170	0	170	0	170	0	170	0
	175	0	175	0	175	0	175	0	175	0	175	0	175	0	175	0	175	0	175	0	175	0
	180	0	180	0	180	0	180	0	180	0	180	0	180	0	180	0	180	0	180	0	180	0
	185	0	185	0	185	0	185	0	185	0	185	0	185	0	185	0	185	0	185	0	185	0
	190	0	190	0	190	0	190	0.0238003	190	0	190	0	190	0	190	0	190	0	190	0	190	0
	195	0	195	0	195	0.0235457	195	0.0325322	195	0	195	0	195	0	195	0	195	0	195	0	195	0
	200	0	200	0	200	0.0173279	200	0.0327446	200	0.0295594	200	0.0159517	200	0	200	0	200	0	200	0	200	0.0189587
	205	0	205	0	205	0.0226368	205	0.0280726	205	0.0707981	205	0.0164784	205	0	205	0	205	0	205	0	205	0.0154596
	210	0	210	0	210	0.0201737	210	0.0260343	210	0.0149494	210	0.0238682	210	0.0238512	210	0	210	0	210	0.0311898	210	0.0330422
	215	0	215	0	215	0.022297	215	0.0244628	215	0.0160115	215	0.0250574	215	0.0357176	215	0.0466834	215	0.200443	215	0.0253971	215	0.0308757
	220	0	220	0	220	0.0294322	220	0.0388603	220	0.0174127	220	0.0251847	220	0.0352502	220	0.01805	220	0.0566981	220	0.0643003	220	0.0266714
	225	0	225	0	225	0.0226793	225	0.0361848	225	0.0146951	225	0.0235284	225	0.0324048	225	0.0202584	225	0.0764467	225	0.0519839	225	0.0409842
	230	0	230	0	230	0.0286676	230	0.0302389	230	0.0160119	230	0.0226367	230	0.0351654	230	0.017073	230	0.0918631	230	0.0853231	230	0.0486285
	235	0	235	0	235	0.0294319	235	0.0448486	235	0.0186444	235	0.0288374	235	0.0211502	235	0.0222542	235	0.0849834	235	0.0522812	235	0.0559759
	240	0.0198763	240	0	240	0.0367368	240	0.0224669	240	0.016776	240	0.0290922	240	0.0235712	240	0.0238259	240	0.0541497	240	0.0531306	240	0.0379688
	245	0.0294317	245	0	245	0.0234863	245	0.0214049	245	0.0172004	245	0.0298991	245	0.0217873	245	0.0181775	245	0.0496479	245	0.0335941	245	0.0143975
	250	0.0323624	250	0	250	0.0230612	250	0.0225942	250	0.0168611	250	0.0247602	250	0.0141426	250	0.0193243	250	0.0730916	250	0.0226791	250	0.0132082
	255	0.0282005	255	0.0177355	255	0.0158415	255	0.0219147	255	0.0150769	255	0.0267562	255	0.016521	255	0.0182197	255	0.0343162	255	0.0269686	255	0.0139304
	260	0.0262042	260	0.0146097	260	0.0199187	260	0.0242506	260	0.0161388	260	0.032235	260	0.0146097	260	0.0208529	260	0.0379261	260	0.0302812	260	0.0158842
	265	0.0441267	265	0.0175403	265	0.0200035	265	0	265	0.0147797	265	0.02493	265	0.0171157	265	0.0243357	265	0.0400497	265	0.0288372	265	0
	270	0.0288795	270	0.0211501	270	0.022722	270	0	270	0.0165211	270	0.0172854	270	0.0179226	270	0.0221272	270	0.0363547	270	0.0325751	270	0
	275	0.0327445	275	0.0215324	275	0.0218298	275	0	275	0.0180501	275	0.0252696	275	0.0199184	275	0.0196211	275	0.0409415	275	0.0228491	275	0
	280	0.0445513	280	0.0205981	280	0	280	0	280	0.0150347	280	0.0255672	280	0.0194091	280	0.0191116	280	0.0368221	280	0.0202581	280	0
	285	0.0333391	285	0.017243	285	0	285	0	285	0.0137179	285	0.018517	285	0.0166061	285	0.0190693	285	0.0298141	285	0.0337214	285	0
	290	0.0512194	290	0.0174979	290	0	290	0	290	0.0135481	290	0.0226791	290	0.0233163	290	0.0251851	290	0.0559332	290	0.0297717	290	0
	295	0.028795	295	0.0189846	295	0	295	0	295	0.0127835	295	0.0208953	295	0.0179228	295	0.0190267	295	0.0340188	295	0.0226372	295	0
	300	0.0315978	300	0.0139727	300	0	300	0	300	0.0143552	300	0.015714	300	0.0284553	300	0.0239534	300	0.0309188	300	0.0165635	300	0
	305	0.0219997	305	0.0156289	305	0	305	0	305	0.0125715	305	0.0126562	305	0.0582693	305	0.0185597	305	0.0361425	305	0.0157992	305	0
	310	0.0166059	310	0.0167334	310	0	310	0	310	0.0126137	310	0.0166483	310	0.0701612	310	0.025015	310	0.0296018	310	0.0147793	310	0
	315	0.0154167	315	0.0172854	315	0	315	0	315	0	315	0.0185596	315	0.0786552	315	0.0241656	315	0.0479062	315	0	315	0
	320	0	320	0.0155016	320	0	320	0	320	0	320	0.013081	320	0.0826049	320	0.0206408	320	0.0138879	320	0	320	0
	325	0	325	0	325	0	325	0	325	0	325	0	325	0.0485435	325	0.0208952	325	0.0432773	325	0	325	0
	330	0	330	0	330	0	330	0	330	0	330	0	330	0.0505822	330	0.027181	330	0.0391579	330	0	330	0
	335	0	335	0	335	0	335	0	335	0	335	0	335	0.0622617	335	0.0202163	335	0.0318107	335	0	335	0
	340	0	340	0	340	0	340	0	340	0	340	0	340	0.0567403	340	0.0203006	340	0.0251424	340	0	340	0
	345	0	345	0	345	0	345	0	345	0	345	0	345	0.0528754	345	0.0165212	345	0.0197063	345	0	345	0
	350	0	350	0	350	0	350	0	350	0	350	0	350	0.0575048	350	0.0266291	350	0.021745	350	0	350	0
	355	0	355	0	355	0	355	0	355	0	355	0	355	0.0509645	355	0.0246329	355	0	355	0	355	0
	360	0	360	0	360	0	360	0	360	0	360	0	360	0.0384781	360	0.017328	360	0	360	0	360	0
	365	0	365	0	365	0	365	0	365	0	365	0	365	0.0414511	365	0	365	0	365	0	365	0
	370	0	370	0	370	0	370	0	370	0	370	0	370	0.0350803	370	0	370	0	370	0	370	0
	375	0	375	0	375	0	375	0	375	0	375	0	375	0.0347831	375	0	375	0	375	0	375	0
	380	0	380	0	380	0	380	0	380	0	380	0	380	0.0462922	380	0	380	0	380	0	380	0
	385	0	385	0	385	0	385	0	385	0	385	0	385	0.0346558	385	0	385	0	385	0	385	0
	390	0	390	0	390	0	390	0	390	0	390	0	390	0.0450186	390	0	390	0	390	0	390	0
	395	0	395	0	395	0	395	0	395	0	395	0	395	0.0392428	395	0	395	0	395	0	395	0
	400	0	400	0	400	0	400	0	400	0	400	0	400	0.0243359	400	0	400	0	400	0	400	0
	405	0	405	0	405	0	405	0	405	0	405	0	405	0.0354628	405	0	405	0	405	0	405	0
	410	0	410	0	410	0	410	0	410	0	410	0	410	0.0352506	410	0	410	0	410	0	410	0
	415	0	415	0	415	0	415	0	415	0	415	0	415	0.0321928	415	0	415	0	415	0	415	0
	420	0	420	0	420	0	420	0	420	0	420	0	420	0.0264589	420	0	420	0	420	0	420	0
	425	0	425	0	425	0	425	0	425	0	425	0	425	0.0264589	425	0	425	0	425	0	425	0
	430	0	430	0	430	0	430	0	430	0	430	0	430	0.0255247	430	0	430	0	430	0	430	0
	435	0	435	0	435	0	435	0	435	0	435	0	435	0	435	0	435	0	435	0	435	0
	440	0	440	0	440	0	440	0	440	0	440	0	440	0	440	0	440	0	440	0	440	0
	445	0	445	0	445	0	445	0	445	0	445	0	445	0	445	0	445	0	445	0	445	0
	450	0	450	0	450	0	450	0	450	0	450	0	450	0	450	0	450	0	450	0	450	0
	455	0	455	0	455	0	455	0	455	0	455	0	455	0	455	0	455	0	455	0	455	0
	460	0	460	0	460	0	460	0	460	0	460	0	460	0	460	0	460	0	460	0	460	0
	465	0	465	0	465	0	465	0	465	0	465	0	465	0	465	0	465	0	465	0	465	0
	470	0	470	0	470	0	470	0	470	0	470	0	470	0	470	0	470	0	470	0	470	0
	475	0	475	0	475	0	475	0	475	0	475	0	475	0	475	0	475	0	475	0	475	0
	480	0	480	0	480	0	480	0	480	0	480	0	480	0	480	0	480	0	480	0	480	0
	485	0	485	0	485	0	485	0	485	0	485	0	485	0	485	0	485	0	485	0	485	0
	490	0	490	0	490	0	490	0	490	0	490	0	490	0	490	0	490	0	490	0	490	0
	495	0	495	0	495	0	495	0	495	0	495	0	495	0	495	0	495	0	495	0	495	0
	500	0	500	0	500	0	500	0	500	0	500	0	500	0	500	0	500	0	500	0	500	0
