# Supplementary material for: Statistical Inter-stimulus Interval Window Estimation for Transient Neuromodulation via Paired Mechanical and Brain Stimulation
Source: Front Neurorobot. 2020 Feb 3;14:1. doi: 10.3389/fnbot.2020.00001 (PMC7010981; doi:10.3389/fnbot.2020.00001)
Supplement: Table S2 — MEP regression results. [file Table_2.XLSX]

## Sheet: NR
									NR_MEP regression result
	Subject1		Subject2		Subject3		Subject4		Subject5		Subject6		Subject7		Subject8		Subject9		Subject10		Subject11
	Time[ms]	MEP[mV]	Time[ms]	MEP[mV]	Time[ms]	MEP[mV]	Time[ms]	MEP[mV]	Time[ms]	MEP[mV]	Time[ms]	MEP[mV]	Time[ms]	MEP[mV]	Time[ms]	MEP[mV]	Time[ms]	MEP[mV]	Time[ms]	MEP[mV]	Time[ms]	MEP[mV]
	0	0.00138469	0	0.000793047	0	0.00107993	0	0.000530703	0	0.000853823	0	1.55738e-26	0	4.61931e-19	0	3.35167e-43	0	1.96929e-10	0	5.58819e-22	0	3.1148e-37
	5	0.00112978	5	0.000647999	5	0.000925742	5	0.000329795	5	0.000780814	5	1.64964e-25	5	1.44595e-18	5	5.88021e-42	5	4.23776e-10	5	3.52108e-21	5	7.27268e-36
	10	0.000930835	10	0.00052803	10	0.000798081	10	0.000198518	10	0.00072067	10	1.66078e-24	10	4.45154e-18	10	9.87123e-41	10	8.98383e-10	10	2.13636e-20	10	1.59337e-34
	15	0.000787104	15	0.000433489	15	0.000697637	15	0.00012839	15	0.000671947	15	1.58916e-23	15	1.34787e-17	15	1.58561e-39	15	1.87623e-09	15	1.24815e-19	15	3.27565e-33
	20	0.00069334	20	0.000363319	20	0.00062397	20	0.000105886	20	0.000632552	20	1.4453e-22	20	4.01392e-17	20	2.43708e-38	20	3.8602e-09	20	7.02193e-19	20	6.31881e-32
	25	0.000640903	25	0.000315261	25	0.000575422	25	0.000115317	25	0.000599799	25	1.24933e-21	25	1.17563e-16	25	3.58417e-37	25	7.82407e-09	25	3.80399e-18	25	1.14375e-30
	30	0.000619244	30	0.000286136	30	0.000549087	30	0.000141755	30	0.000570506	30	1.02643e-20	30	3.38651e-16	30	5.04377e-36	30	1.56227e-08	30	1.98434e-17	30	1.94261e-29
	35	0.000617482	35	0.000272203	35	0.00054084	35	0.000173342	35	0.000541132	35	8.01515e-20	35	9.59436e-16	35	6.79153e-35	35	3.07309e-08	35	9.96752e-17	35	3.09599e-28
	40	0.000625807	40	0.000269507	40	0.000545436	40	0.000202474	40	0.000507957	40	5.94877e-19	40	2.67338e-15	40	8.7504e-34	40	5.95519e-08	40	4.82118e-16	40	4.62988e-27
	45	0.000636514	45	0.000274209	45	0.000556691	45	0.000225686	45	0.000467302	45	4.19638e-18	45	7.32634e-15	45	1.07878e-32	45	1.13688e-07	45	2.2455e-15	45	6.49679e-26
	50	0.000644529	50	0.00028285	50	0.000567743	50	0.000242419	50	0.000415774	50	2.81355e-17	50	1.97467e-14	50	1.27259e-31	50	2.13813e-07	50	1.00709e-14	50	8.55433e-25
	55	0.000647446	55	0.000292538	55	0.000571401	55	0.000253152	55	0.000350537	55	1.79294e-16	55	5.2346e-14	55	1.43644e-30	55	3.96142e-07	55	4.34928e-14	55	1.05689e-23
	60	0.00064514	60	0.000301047	60	0.000560567	60	0.000257563	60	0.000269594	60	1.08595e-15	60	1.36475e-13	60	1.55144e-29	60	7.23049e-07	60	1.80868e-13	60	1.22528e-22
	65	0.000639101	65	0.000306851	65	0.00052873	65	0.000253415	65	0.000172061	65	6.25148e-15	65	3.49949e-13	65	1.60336e-28	65	1.30012e-06	65	7.24269e-13	65	1.33289e-21
	70	0.000631649	70	0.000309105	70	0.000470501	70	0.000236697	70	5.84206e-05	70	3.4205e-14	70	8.82545e-13	70	1.58552e-27	70	2.30302e-06	70	2.79275e-12	70	1.36055e-20
	75	0.000625196	75	0.000307596	75	0.000382187	75	0.000203194	75	-6.92592e-05	75	1.77881e-13	75	2.18902e-12	75	1.50024e-26	75	4.01894e-06	75	1.03696e-11	75	1.30315e-19
	80	0.00062165	80	0.000302687	80	0.00026234	80	0.000151223	80	-0.000207165	80	8.79223e-13	80	5.34005e-12	80	1.3583e-25	80	6.90915e-06	80	3.70751e-11	80	1.17119e-18
	85	0.000622049	85	0.00029527	85	0.000112284	85	8.47651e-05	85	-0.000349648	85	4.13049e-12	85	1.28121e-11	85	1.17673e-24	85	1.17014e-05	85	1.27643e-10	85	9.87695e-18
	90	0.000626421	90	0.000286725	90	-6.34597e-05	90	1.58262e-05	90	-0.000489218	90	1.84432e-11	90	3.02329e-11	90	9.7545e-24	90	1.95231e-05	90	4.23164e-10	90	7.81582e-17
	95	0.000633862	95	0.00027888	95	-0.000256858	95	-3.5282e-05	95	-0.000616642	95	7.82712e-11	95	7.01646e-11	95	7.73714e-23	95	3.20891e-05	95	1.35087e-09	95	5.80343e-16
	100	0.000642794	100	0.00027394	100	-0.000456223	100	-4.28347e-05	100	-0.000721134	100	3.15718e-10	100	1.60154e-10	100	5.87223e-22	100	5.19598e-05	100	4.15254e-09	100	4.04346e-15
	105	0.000651348	105	0.000274368	105	-0.000646264	105	1.78476e-05	105	-0.000790661	105	1.2104e-09	105	3.59533e-10	105	4.26454e-21	105	8.2885e-05	105	1.22916e-08	105	2.6435e-14
	110	0.000657822	110	0.000282671	110	-0.000808372	110	0.000161087	110	-0.000812344	110	4.41054e-09	110	7.93819e-10	110	2.96339e-20	110	0.000130252	110	3.50346e-08	110	1.62167e-13
	115	0.000661179	115	0.000301078	115	-0.000921136	115	0.000380725	115	-0.000772944	115	1.52751e-08	115	1.72379e-09	115	1.97039e-19	115	0.000201646	115	9.61567e-08	115	9.33483e-13
	120	0.000661505	120	0.000331097	120	-0.000961102	120	0.000642401	120	-0.000659426	120	5.02818e-08	120	3.68155e-09	120	1.25361e-18	120	0.000307536	120	2.54131e-07	120	5.04205e-12
	125	0.000660335	125	0.000372973	125	-0.000903759	125	0.000882041	125	-0.00045956	125	1.57314e-07	125	7.73315e-09	125	7.63164e-18	125	0.000462062	125	6.4674e-07	125	2.55544e-11
	130	0.000660752	130	0.00042511	130	-0.000724704	130	0.00101383	130	-0.000162547	130	4.67797e-07	130	1.59758e-08	130	4.44551e-17	130	0.000683918	130	1.58488e-06	130	1.2153e-10
	135	0.0006671	135	0.000483535	135	-0.000400945	135	0.00094913	135	0.00024037	135	1.32214e-06	135	3.24603e-08	135	2.47783e-16	135	0.000997258	135	3.73988e-06	135	5.42323e-10
	140	0.000684232	140	0.000541539	140	8.77323e-05	140	0.000624883	140	0.000755352	140	3.55166e-06	140	6.48668e-08	140	1.32151e-15	140	0.00143255	140	8.49792e-06	140	2.27086e-09
	145	0.000716228	145	0.000589654	145	0.000757409	145	3.62014e-05	145	0.00138547	145	9.0681e-06	145	1.27489e-07	145	6.74394e-15	145	0.00202727	145	1.85936e-05	145	8.92241e-09
	150	0.000764671	150	0.000616087	150	0.00161878	150	-0.000734994	150	0.00213037	150	2.20056e-05	150	2.46437e-07	150	3.2931e-14	150	0.00282625	150	3.91749e-05	150	3.28951e-08
	155	0.00082672	155	0.000607759	155	0.00267609	155	-0.00150511	155	0.00298599	155	5.07553e-05	155	4.68511e-07	155	1.53866e-13	155	0.0038816	155	7.94779e-05	155	1.13799e-07
	160	0.000893401	160	0.000551996	160	0.00392631	160	-0.00199626	160	0.00394452	160	0.000111266	160	8.76022e-07	160	6.87903e-13	160	0.00525181	160	0.000155267	160	3.69406e-07
	165	0.000948662	165	0.000438823	165	0.00535873	165	-0.00186991	165	0.0049945	165	0.000231833	165	1.61098e-06	165	2.94279e-12	165	0.00700014	165	0.000292084	165	1.1252e-06
	170	0.000969853	170	0.000263719	170	0.00695479	170	-0.000784504	170	0.00612105	170	0.000459112	170	2.91373e-06	170	1.20459e-11	170	0.00919186	170	0.000529091	170	3.21596e-06
	175	0.000930193	175	3.05283e-05	175	0.00868848	175	0.00153306	175	0.00730629	175	0.000864161	175	5.18308e-06	175	4.71806e-11	175	0.0118905	175	0.000922884	175	8.62482e-06
	180	0.000803595	180	-0.000245881	180	0.010527	180	0.00521721	180	0.00852989	180	0.00154598	180	9.06792e-06	180	1.76822e-10	180	0.0151528	180	0.0015501	180	2.17044e-05
	185	0.000571832	185	-0.000537711	185	0.012432	185	0.0102122	185	0.00976972	185	0.00262871	185	1.5603e-05	185	6.34096e-10	185	0.0190234	185	0.00250706	185	5.12512e-05
	190	0.000233428	190	-0.000803577	190	0.0143608	190	0.0162538	190	0.0110026	190	0.00424829	190	2.64053e-05	190	2.17581e-09	190	0.0235278	190	0.0039045	190	0.000113558
	195	-0.00018691	195	-0.000989562	195	0.0162683	195	0.0228906	195	0.0122051	195	0.00652556	195	4.39496e-05	195	7.14387e-09	195	0.0286664	195	0.00585545	195	0.000236097
	200	-0.000630182	200	-0.00103223	200	0.0181086	200	0.0295432	200	0.0133542	200	0.00952694	200	7.19449e-05	200	2.24436e-08	200	0.0344084	200	0.0084557	200	0.000460597
	205	-0.000998507	205	-0.000863611	205	0.019837	205	0.0355886	205	0.0144282	205	0.0132197	205	0.000115831	205	6.74684e-08	205	0.0406869	205	0.011758	205	0.00084316
	210	-0.00115635	210	-0.000417941	210	0.0214118	210	0.0404532	210	0.0154071	210	0.0174349	210	0.000183415	210	1.94068e-07	210	0.0473963	210	0.0157439	210	0.00144829
	215	-0.000939318	215	0.000360604	215	0.0227957	215	0.0436937	215	0.0162736	215	0.021855	215	0.000285642	215	5.34139e-07	215	0.0543917	215	0.0202995	215	0.00233433
	220	-0.000171243	220	0.00150992	220	0.0239576	220	0.0450532	220	0.0170131	220	0.0260384	220	0.000437515	220	1.4067e-06	220	0.0614923	220	0.025203	220	0.00353041
	225	0.00131134	225	0.0030429	225	0.0248733	225	0.0444829	225	0.0176141	225	0.0294855	225	0.000659089	225	3.54483e-06	225	0.0684869	225	0.030131	225	0.00501009
	230	0.00363002	230	0.00494232	230	0.0255263	230	0.0421303	230	0.0180685	230	0.0317348	230	0.00097651	230	8.54745e-06	230	0.0751438	230	0.0346873	230	0.00667152
	235	0.0068352	235	0.00715856	235	0.0259082	235	0.0383001	235	0.0183716	235	0.0324634	235	0.00142295	235	1.97208e-05	235	0.0812229	235	0.0384522	235	0.00833609
	240	0.0108821	240	0.00961088	240	0.0260184	240	0.0333993	240	0.0185218	240	0.0315635	240	0.00203932	240	4.35371e-05	240	0.0864893	240	0.0410455	240	0.00977367
	245	0.0156177	245	0.0121922	245	0.0258638	245	0.0278785	245	0.0185205	245	0.029168	245	0.0028745	245	9.19689e-05	245	0.0907289	245	0.0421896	245	0.0107525
	250	0.0207837	250	0.0147774	250	0.025458	250	0.0221775	250	0.0183721	250	0.0256189	250	0.00398492	250	0.000185896	250	0.0937622	250	0.041758	250	0.0111
	255	0.0260361	255	0.017233	255	0.0248205	255	0.0166832	255	0.0180831	255	0.0213869	255	0.00543323	255	0.000359538	255	0.0954574	255	0.0397987	255	0.0107521
	260	0.0309816	260	0.0194297	260	0.0239752	260	0.0117022	260	0.0176624	260	0.0169694	260	0.00728582	260	0.000665376	260	0.0957392	260	0.0365251	260	0.00977284
	265	0.0352249	265	0.0212524	265	0.0229496	265	0.0074465	265	0.0171205	265	0.0127972	265	0.00960903	265	0.00117825	265	0.0945953	265	0.0322782	265	0.00833502
	270	0.0384192	270	0.0226107	270	0.0217733	270	0.00403245	270	0.0164692	270	0.00917269	270	0.0124641	270	0.00199642	270	0.0920764	270	0.0274677	270	0.00667038
	275	0.0403122	275	0.0234449	275	0.020477	275	0.00148853	275	0.0157213	275	0.006249	275	0.0159011	275	0.00323679	275	0.0882929	275	0.0225076	275	0.00500902
	280	0.0407776	280	0.0237295	280	0.0190914	280	-0.000230488	280	0.0148907	280	0.00404628	280	0.0199513	280	0.0050214	280	0.0834071	280	0.0177594	280	0.0035295
	285	0.0398283	285	0.0234733	285	0.0176463	285	-0.0012254	285	0.0139914	285	0.00249019	285	0.0246205	285	0.00745386	285	0.0776209	285	0.0134935	285	0.00233363
	290	0.0376078	290	0.0227154	290	0.0161698	290	-0.00163295	290	0.013038	290	0.00145661	290	0.0298817	290	0.0105873	290	0.0711629	290	0.00987223	290	0.0014478
	295	0.0343642	295	0.02152	295	0.0146879	295	-0.00160642	295	0.0120449	295	0.000809811	295	0.0356692	295	0.0143892	295	0.0642729	295	0.00695504	295	0.000842836
	300	0.0304104	300	0.0199682	300	0.013224	300	-0.00129816	300	0.0110266	300	0.000427914	300	0.0418759	300	0.0187125	300	0.0571875	300	0.00471823	300	0.000460401
	305	0.0260808	305	0.0181511	305	0.0117985	305	-0.000845356	305	0.00999719	305	0.000214912	305	0.0483521	305	0.023285	305	0.0501272	305	0.00308214	305	0.000235986
	310	0.0216898	310	0.016162	310	0.010429	310	-0.000359991	310	0.00897045	310	0.000102588	310	0.0549095	310	0.0277247	310	0.0432858	310	0.00193874	310	0.0001135
	315	0.0175011	315	0.0140906	315	0.00913029	315	7.66602e-05	315	0.00795943	315	4.65443e-05	315	0.0613284	315	0.0315868	315	0.0368227	315	0.00117431	315	5.12228e-05
	320	0.0137088	320	0.012018	320	0.00791394	320	0.000415058	320	0.00697638	320	2.00709e-05	320	0.0673685	320	0.0344342	320	0.0308593	320	0.00068492	320	2.16915e-05
	325	0.0104321	325	0.010014	325	0.00678898	325	0.000634653	325	0.0060326	325	8.2262e-06	325	0.0727835	325	0.0359188	325	0.0254774	325	0.000384673	325	8.6193e-06
	330	0.00772101	330	0.00813525	330	0.00576177	330	0.000738393	330	0.00513819	330	3.20452e-06	330	0.0773376	330	0.0358509	330	0.0207215	330	0.000208035	330	3.21376e-06
	335	0.00556976	335	0.00642487	335	0.00483623	335	0.000745679	335	0.00430192	335	1.18648e-06	335	0.080822	335	0.0342393	335	0.0166031	335	0.000108337	335	1.12438e-06
	340	0.00393303	340	0.0049127	340	0.00401408	340	0.000684995	340	0.00353108	340	4.1753e-07	340	0.0830711	340	0.0312894	340	0.0131055	340	5.43266e-05	340	3.69123e-07
	345	0.00274227	345	0.00361611	345	0.00329497	345	0.000587204	345	0.00283132	345	1.39652e-07	345	0.0839752	345	0.02736	345	0.0101911	345	2.62326e-05	345	1.13707e-07
	350	0.00191925	350	0.00254119	350	0.00267669	350	0.000480268	350	0.00220657	350	4.43955e-08	350	0.0834899	350	0.0228919	350	0.00780701	350	1.21974e-05	350	3.28671e-08
	355	0.00138605	355	0.00168405	355	0.00215544	355	0.000385768	355	0.00165903	355	1.34141e-08	355	0.081639	355	0.0183272	355	0.0058918	355	5.46115e-06	355	8.91442e-09
	360	0.00107125	360	0.00103237	360	0.00172598	360	0.000317272	360	0.00118912	360	3.85228e-09	360	0.0785132	360	0.0140396	360	0.00438037	360	2.35449e-06	360	2.26873e-09
	365	0.000913194	365	0.000567008	365	0.00138187	365	0.000280335	365	0.000795593	365	1.05149e-09	365	0.0742624	365	0.0102911	365	0.00320828	365	9.77472e-07	365	5.41791e-10
	370	0.000861065	370	0.000263825	370	0.00111571	370	0.000273706	370	0.000475632	370	2.72788e-10	370	0.0690839	370	0.00721797	370	0.0023149	370	3.90757e-07	370	1.21405e-10
	375	0.000874747	375	9.55245e-05	375	0.000919391	375	0.000291258	375	0.000225012	375	6.72629e-11	375	0.0632071	375	0.00484412	375	0.00164548	375	1.50419e-07	375	2.55272e-11
	380	0.000924013	380	3.35506e-05	380	0.000784329	380	0.000324183	380	3.83224e-05	380	1.57637e-11	380	0.0568769	380	0.00311073	380	0.00115226	380	5.57562e-08	380	5.03646e-12
	385	0.000987428	385	4.98684e-05	385	0.000701705	385	0.000363092	385	-9.07828e-05	385	3.51134e-12	385	0.050337	385	0.00191142	385	0.000794894	385	1.99012e-08	385	9.32408e-13
	390	0.00105109	390	0.000118514	390	0.000662713	390	0.000399778	390	-0.000169319	390	7.43396e-13	390	0.0438147	390	0.00112382	390	0.000540215	390	6.84004e-09	390	1.61974e-13
	395	0.00110726	395	0.00021681	395	0.000658788	395	0.000428476	395	-0.000204686	395	1.49589e-13	395	0.0375089	395	0.000632245	395	0.000361678	395	2.26377e-09	395	2.64023e-14
	400	0.00115293	400	0.000326158	400	0.000681809	400	0.000446536	400	-0.000204388	400	2.86094e-14	400	0.0315812	400	0.000340345	400	0.000238549	400	7.21442e-10	400	4.03829e-15
	405	0.00118833	405	0.00043239	405	0.000724282	405	0.000454451	405	-0.000175772	405	5.20058e-15	405	0.026152	405	0.000175308	405	0.000155	405	2.21393e-10	405	5.79576e-16
	410	0.00121544	410	0.000525703	410	0.000779495	410	0.000455255	410	-0.000125786	410	8.98515e-16	410	0.0212992	410	8.64032e-05	410	9.92169e-05	410	6.54218e-11	410	7.80516e-17
	415	0.00123676	415	0.00060025	415	0.000841632	415	0.000453388	415	-6.07769e-05	415	1.47547e-16	415	0.0170609	415	4.07479e-05	415	6.2566e-05	415	1.86155e-11	415	9.86305e-18
	420	0.00125425	420	0.000653495	420	0.000905863	420	0.000453262	420	1.36698e-05	420	2.30287e-17	420	0.0134407	420	1.83877e-05	420	3.88678e-05	420	5.1006e-12	420	1.1695e-18
	425	0.0012687	425	0.000685467	425	0.000968384	425	0.000457849	425	9.28452e-05	425	3.41617e-18	425	0.0104141	425	7.93955e-06	425	2.37871e-05	425	1.34574e-12	425	1.3012e-19
	430	0.0012795	430	0.000698	430	0.00102644	430	0.000467634	430	0.000172984	430	4.8166e-19	430	0.00793608	430	3.28029e-06	430	1.43414e-05	430	3.41899e-13	430	1.35846e-20
	435	0.00128489	435	0.00069408	435	0.00107829	435	0.000480243	435	0.000251286	435	6.45468e-20	435	0.00594799	435	1.29681e-06	435	8.51804e-06	435	8.36427e-14	435	1.33079e-21
	440	0.00128247	440	0.000677333	440	0.00112318	440	0.000490848	440	0.000325891	440	8.22129e-21	440	0.00438445	440	4.90551e-07	440	4.98411e-06	440	1.97039e-14	440	1.22329e-22
	445	0.00127005	445	0.00065168	445	0.00116124	445	0.000493292	445	0.000395822	445	9.95262e-22	445	0.00317864	445	1.77558e-07	445	2.87299e-06	445	4.46963e-15	445	1.05514e-23
	450	0.00124649	450	0.000621153	450	0.00119339	450	0.000481675	450	0.000460886	450	1.14516e-22	450	0.00226647	450	6.14956e-08	450	1.63148e-06	450	9.76305e-16	450	8.53974e-25
	455	0.0012125	455	0.000589822	455	0.00122126	455	0.000452063	455	0.000521565	455	1.25236e-23	455	0.00158942	455	2.03795e-08	455	9.12696e-07	455	2.05349e-16	455	6.48544e-26
	460	0.00117121	460	0.000561777	460	0.00124697	460	0.000403961	460	0.000578876	460	1.30173e-24	460	0.00109625	460	6.46237e-09	460	5.03003e-07	460	4.15907e-17	460	4.62159e-27
	465	0.00112837	465	0.000541128	465	0.00127306	465	0.000341275	465	0.000634234	465	1.28601e-25	465	0.000743635	465	1.96081e-09	465	2.73095e-07	465	8.11135e-18	465	3.09031e-28
	470	0.00109221	470	0.000531959	470	0.0013023	470	0.000272589	470	0.000689306	470	1.20754e-26	470	0.000496127	470	5.69281e-10	470	1.46069e-07	470	1.5233e-18	470	1.93897e-29
	475	0.00107283	475	0.000538218	475	0.00133753	475	0.000210689	475	0.000745873	475	1.07768e-27	475	0.000325542	475	1.58148e-10	475	7.6966e-08	475	2.75468e-19	475	1.14156e-30
	480	0.00108129	480	0.00056354	480	0.00138153	480	0.000171338	480	0.000805707	480	9.14136e-29	480	0.000210088	480	4.20386e-11	480	3.99521e-08	480	4.7968e-20	480	6.30642e-32
	485	0.00112835	485	0.000611004	485	0.00143685	485	0.000171421	485	0.000870455	485	7.36992e-30	485	0.000133346	485	1.06925e-11	485	2.04305e-08	485	8.04315e-21	485	3.26908e-33
	490	0.00122314	490	0.000682868	490	0.00150569	490	0.000226661	490	0.000941549	490	5.64738e-31	490	8.32408e-05	490	2.60231e-12	490	1.02924e-08	490	1.29866e-21	490	1.59011e-34
	495	0.00137183	495	0.00078032	495	0.00158979	495	0.000349205	495	0.00102014	495	4.11304e-32	495	5.11064e-05	495	6.06015e-13	495	5.10807e-09	495	2.01911e-22	495	7.25749e-36
	500	0.0015766	500	0.00090328	500	0.00169033	500	0.000545503	500	0.00110702	500	2.84716e-33	500	3.086e-05	500	1.35038e-13	500	2.49743e-09	500	3.02286e-23	500	3.10817e-37

## Sheet: SVMR
									SVMR_MEP regression result
	Subject1		Subject2		Subject3		Subject4		Subject5		Subject6		Subject7		Subject8		Subject9		Subject10		Subject11
	Time[ms]	MEP[mV]	Time[ms]	MEP[mV]	Time[ms]	MEP[mV]	Time[ms]	MEP[mV]	Time[ms]	MEP[mV]	Time[ms]	MEP[mV]	Time[ms]	MEP[mV]	Time[ms]	MEP[mV]	Time[ms]	MEP[mV]	Time[ms]	MEP[mV]	Time[ms]	MEP[mV]
	0	0.00207632	0	0.00161231	0	0.00416742	0	0.00180564	0	0.00800182	0	0.00106917	0	0.0046912	0	0.00786295	0	0.0012844	0	0.00192083	0	0.0070442
	5	0.00207535	5	0.00160416	5	0.00402622	5	0.00142372	5	0.00793669	5	0.000942704	5	0.00432826	5	0.00773582	5	0.00109943	5	0.00164661	5	0.00702821
	10	0.00207759	10	0.00159364	10	0.00386601	10	0.000995217	10	0.0078596	10	0.000820399	10	0.00396792	10	0.00759393	10	0.000926401	10	0.00135761	10	0.00700863
	15	0.00208157	15	0.00158018	15	0.00368556	15	0.000518654	15	0.00776899	15	0.000700181	15	0.0036112	15	0.00743657	15	0.000763226	15	0.00105408	15	0.00698486
	20	0.00208552	20	0.00156306	20	0.00348389	20	-6.53162e-06	20	0.00766326	20	0.000579813	20	0.00325921	20	0.00726315	20	0.000607555	20	0.000736656	20	0.00695625
	25	0.00208737	25	0.00154148	25	0.00326031	25	-0.00057976	25	0.00754077	25	0.000457013	25	0.00291324	25	0.00707326	25	0.000456882	25	0.000406391	25	0.00692212
	30	0.00208476	30	0.00151447	30	0.0030145	30	-0.0011991	30	0.00739992	30	0.00032961	30	0.00257471	30	0.00686673	30	0.000308674	30	6.48425e-05	30	0.00688179
	35	0.00207506	35	0.00148095	35	0.00274663	35	-0.00186103	35	0.00723918	35	0.000195703	35	0.00224524	35	0.00664359	35	0.000160504	35	-0.000285884	35	0.00683456
	40	0.00205545	40	0.00143966	40	0.00245746	40	-0.00256028	40	0.00705716	40	5.38385e-05	40	0.00192661	40	0.00640419	40	1.01982e-05	40	-0.000643081	40	0.00677979
	45	0.00202295	45	0.00138924	45	0.00214838	45	-0.00328962	45	0.00685268	45	-9.6811e-05	45	0.00162082	45	0.00614917	45	-0.000144016	45	-0.0010034	45	0.00671687
	50	0.00197448	50	0.00132816	50	0.00182157	50	-0.00403973	50	0.00662484	50	-0.000256274	50	0.00133006	50	0.00587951	50	-0.000303364	50	-0.00136281	50	0.00664535
	55	0.00190699	55	0.00125481	55	0.00148008	55	-0.00479912	55	0.00637315	55	-0.000423611	55	0.00105675	55	0.00559655	55	-0.000468387	55	-0.0017166	55	0.00656489
	60	0.00181754	60	0.00116749	60	0.00112785	60	-0.00555412	60	0.00609754	60	-0.000596774	60	0.000803532	60	0.00530202	60	-0.000638813	60	-0.00205938	60	0.00647536
	65	0.00170343	65	0.00106447	65	0.000769828	65	-0.00628888	65	0.00579853	65	-0.00077248	65	0.000573254	65	0.00499801	65	-0.000813454	65	-0.00238507	65	0.00637687
	70	0.00156234	70	0.00094407	70	0.000411992	70	-0.00698555	70	0.00547731	70	-0.000946133	70	0.000368985	70	0.00468703	70	-0.000990113	70	-0.00268699	70	0.00626986
	75	0.00139251	75	0.000804695	75	6.13489e-05	75	-0.00762447	75	0.00513576	75	-0.00111177	75	0.000193998	75	0.00437194	75	-0.00116553	75	-0.00295788	75	0.00615505
	80	0.00119285	80	0.000644969	80	-0.000274078	80	-0.00818453	80	0.00477664	80	-0.00126209	80	5.17623e-05	80	0.00405599	80	-0.00133537	80	-0.00319	80	0.00603359
	85	0.000963148	85	0.000463835	85	-0.000585313	85	-0.00864355	85	0.00440355	85	-0.00138846	85	-5.40774e-05	85	0.00374277	85	-0.00149417	85	-0.00337524	85	0.00590701
	90	0.000704239	90	0.000260683	90	-0.000862532	90	-0.00897886	90	0.00402107	90	-0.00148109	90	-0.000119721	90	0.00343618	90	-0.00163546	90	-0.00350524	90	0.00577729
	95	0.000418158	95	3.54969e-05	95	-0.00109521	95	-0.00916784	95	0.00363472	95	-0.00152915	95	-0.000141238	95	0.00314039	95	-0.00175176	95	-0.00357156	95	0.00564681
	100	0.0001083	100	-0.000210995	100	-0.00127232	100	-0.00918869	100	0.003251	100	-0.00152103	100	-0.0001146	100	0.00285981	100	-0.00183473	100	-0.00356582	100	0.00551839
	105	-0.000220452	105	-0.000477158	105	-0.00138258	105	-0.00902113	105	0.00287735	105	-0.00144457	105	-3.57141e-05	105	0.00259902	105	-0.0018753	105	-0.00347989	105	0.0053952
	110	-0.000561624	110	-0.0007603	110	-0.00141473	110	-0.0086472	110	0.00252209	110	-0.00128747	110	9.95391e-05	110	0.00236273	110	-0.0018638	110	-0.00330612	110	0.00528074
	115	-0.00090709	115	-0.00105652	115	-0.00135789	115	-0.00805211	115	0.00219433	115	-0.00103755	115	0.000295262	115	0.00215569	115	-0.00179024	115	-0.00303747	115	0.00517874
	120	-0.00124706	120	-0.0013606	120	-0.00120191	120	-0.00722499	120	0.00190382	120	-0.000683246	120	0.000555492	120	0.00198267	120	-0.00164443	120	-0.00266781	120	0.00509303
	125	-0.00157012	125	-0.00166588	125	-0.000937768	125	-0.00615965	125	0.00166076	125	-0.000213959	125	0.000884158	125	0.00184837	125	-0.00141627	125	-0.00219205	125	0.00502749
	130	-0.00186336	130	-0.00196423	130	-0.000557972	130	-0.00485524	130	0.00147564	130	0.000379477	130	0.00128502	130	0.00175737	130	-0.00109599	130	-0.00160637	130	0.00498583
	135	-0.00211252	135	-0.00224608	135	-5.69889e-05	135	-0.00331676	135	0.00135896	135	0.00110439	135	0.00176163	135	0.00171406	135	-0.000674411	135	-0.000908397	135	0.00497148
	140	-0.00230228	140	-0.00250041	140	0.000568376	140	-0.00155549	140	0.00132093	140	0.00196586	140	0.00231726	140	0.00172259	140	-0.000143166	140	-9.73807e-05	140	0.00498744
	145	-0.00241657	145	-0.00271499	145	0.00131861	145	0.000410809	145	0.00137122	145	0.00296637	145	0.00295485	145	0.00178681	145	0.00050501	145	0.000825682	145	0.00503609
	150	-0.00243898	150	-0.00287652	150	0.0021912	150	0.00255793	150	0.00151863	150	0.00410547	150	0.00367696	150	0.00191024	150	0.00127606	150	0.00185792	150	0.0051191
	155	-0.00235325	155	-0.00297102	155	0.00318034	155	0.00485542	155	0.00177074	155	0.00537954	155	0.0044857	155	0.002096	155	0.00217436	155	0.00299454	155	0.00523729
	160	-0.00214378	160	-0.00298414	160	0.00427684	160	0.00726702	160	0.00213358	160	0.0067816	160	0.0053827	160	0.00234676	160	0.00320254	160	0.00422875	160	0.0053905
	165	-0.0017962	165	-0.00290172	165	0.00546801	165	0.00975137	165	0.00261138	165	0.00830123	165	0.006369	165	0.00266471	165	0.00436127	165	0.00555179	165	0.00557756
	170	-0.00129803	170	-0.00271028	170	0.00673776	170	0.0122629	170	0.0032062	170	0.00992455	170	0.00744508	170	0.00305151	170	0.00564913	170	0.00695296	170	0.00579627
	175	-0.000639218	175	-0.00239764	175	0.00806675	175	0.014753	175	0.00391775	175	0.0116344	175	0.00861073	175	0.00350826	175	0.00706249	175	0.00841976	175	0.0060434
	180	0.000187186	180	-0.00195356	180	0.00943272	180	0.0171713	180	0.00474313	180	0.0134104	180	0.00986505	180	0.00403544	180	0.0085954	180	0.00993796	180	0.00631477
	185	0.00118452	185	-0.00137038	185	0.0108109	185	0.0194668	185	0.00567674	185	0.0152294	185	0.0112064	185	0.00463283	185	0.0102396	185	0.0114918	185	0.00660531
	190	0.00235199	190	-0.000643662	190	0.0121746	190	0.0215898	190	0.00671014	190	0.0170659	190	0.0126324	190	0.00529954	190	0.0119844	190	0.0130644	190	0.00690928
	195	0.0036843	195	0.00022727	195	0.0134957	195	0.0234932	195	0.00783212	195	0.0188923	195	0.0141398	195	0.00603387	195	0.013817	195	0.0146375	195	0.00722038
	200	0.0051713	200	0.00123881	200	0.0147459	200	0.0251341	200	0.00902873	200	0.0206797	200	0.0157245	200	0.00683331	200	0.0157222	200	0.0161925	200	0.00753201
	205	0.00679793	205	0.00238274	205	0.0158967	205	0.0264749	205	0.0102835	205	0.0223987	205	0.0173817	205	0.00769444	205	0.0176828	205	0.0177102	205	0.00783746
	210	0.00854417	210	0.00364595	210	0.0169211	210	0.0274851	210	0.0115776	210	0.0240197	210	0.0191056	210	0.00861292	210	0.0196798	210	0.0191712	210	0.00813016
	215	0.0103852	215	0.00501048	215	0.0177939	215	0.0281418	215	0.0128903	215	0.0255135	215	0.0208895	215	0.0095834	215	0.0216924	215	0.0205566	215	0.00840392
	220	0.0122919	220	0.0064536	220	0.0184928	220	0.028431	220	0.0141994	220	0.0268529	220	0.0227262	220	0.0105995	220	0.0236987	220	0.021848	220	0.00865312
	225	0.0142312	225	0.00794824	225	0.0189991	225	0.0283478	225	0.0154816	225	0.0280123	225	0.0246073	225	0.0116538	225	0.0256755	225	0.0230281	225	0.0088729
	230	0.0161669	230	0.0094635	230	0.0192984	230	0.0278967	230	0.0167131	230	0.028969	230	0.0265237	230	0.0127376	230	0.0275991	230	0.0240808	230	0.00905935
	235	0.0180604	235	0.0109654	235	0.0193809	235	0.0270919	235	0.0178704	235	0.0297038	235	0.0284657	235	0.0138415	235	0.0294455	235	0.0249916	235	0.00920959
	240	0.0198719	240	0.0124181	240	0.0192425	240	0.0259561	240	0.0189306	240	0.0302014	240	0.0304228	240	0.0149547	240	0.0311909	240	0.0257481	240	0.00932186
	245	0.0215614	245	0.0137844	245	0.0188841	245	0.0245205	245	0.0198722	245	0.0304508	245	0.032384	245	0.0160655	245	0.0328121	245	0.0263399	245	0.00939553
	250	0.0230895	250	0.0150275	250	0.0183123	250	0.0228235	250	0.0206757	250	0.0304456	250	0.0343374	250	0.0171614	250	0.0342869	250	0.0267592	250	0.00943107
	255	0.0244193	255	0.0161123	255	0.0175392	255	0.0209094	255	0.0213241	255	0.0301844	255	0.0362712	255	0.0182291	255	0.0355948	255	0.0270004	255	0.00943002
	260	0.0255167	260	0.0170062	260	0.0165818	260	0.0188269	260	0.0218037	260	0.0296708	260	0.0381726	260	0.0192547	260	0.0367171	260	0.027061	260	0.00939481
	265	0.0263523	265	0.0176805	265	0.0154616	265	0.016628	265	0.022104	265	0.0289131	265	0.0400291	265	0.020224	265	0.0376377	265	0.0269407	265	0.00932869
	270	0.0269017	270	0.0181119	270	0.014204	270	0.0143655	270	0.0222187	270	0.0279246	270	0.0418277	270	0.0211226	270	0.0383431	270	0.0266424	270	0.00923554
	275	0.0271466	275	0.018283	275	0.0128377	275	0.0120923	275	0.0221453	275	0.0267226	275	0.0435555	275	0.0219363	275	0.0388229	275	0.0261712	275	0.00911967
	280	0.0270757	280	0.0181832	280	0.0113934	280	0.00985893	280	0.0218855	280	0.0253287	280	0.0451996	280	0.0226514	280	0.0390704	280	0.025535	280	0.00898568
	285	0.0266847	285	0.0178092	285	0.00990285	285	0.00771278	285	0.0214454	285	0.0237676	285	0.0467476	285	0.023255	285	0.0390822	285	0.024744	285	0.00883823
	290	0.0259767	290	0.0171652	290	0.00839839	290	0.00569631	290	0.0208349	290	0.0220668	290	0.0481872	290	0.0237352	290	0.0388586	290	0.0238104	290	0.00868193
	295	0.0249623	295	0.016263	295	0.00691145	295	0.00384618	295	0.0200677	295	0.0202558	295	0.0495067	295	0.0240818	295	0.0384038	295	0.0227484	295	0.00852113
	300	0.0236592	300	0.0151214	300	0.00547184	300	0.00219233	300	0.0191608	300	0.0183656	300	0.050695	300	0.0242861	300	0.0377256	300	0.0215738	300	0.00835984
	305	0.0220915	305	0.0137657	305	0.00410691	305	0.000757477	305	0.018134	305	0.0164275	305	0.0517419	305	0.0243417	305	0.0368354	305	0.0203036	305	0.00820164
	310	0.0202894	310	0.0122268	310	0.00284082	310	-0.000443234	310	0.0170095	310	0.0144726	310	0.052638	310	0.0242444	310	0.0357477	310	0.0189558	310	0.00804954
	315	0.0182882	315	0.0105403	315	0.00169394	315	-0.0014022	315	0.0158109	315	0.0125309	315	0.0533749	315	0.0239926	315	0.0344801	315	0.0175489	315	0.00790602
	320	0.016127	320	0.00874502	320	0.000682496	320	-0.00211909	320	0.0145628	320	0.010631	320	0.0539455	320	0.0235873	320	0.033053	320	0.0161017	320	0.00777299
	325	0.0138478	325	0.00688178	325	-0.000181756	325	-0.0026004	325	0.0132902	325	0.00879899	325	0.0543438	325	0.0230324	325	0.0314884	325	0.0146328	325	0.00765178
	330	0.0114942	330	0.00499203	330	-0.000891561	330	-0.00285869	330	0.0120173	330	0.00705825	330	0.054565	330	0.0223343	330	0.0298102	330	0.0131604	330	0.00754319
	335	0.00911023	335	0.00311651	335	-0.00144411	335	-0.00291176	335	0.0107674	335	0.00542892	335	0.0546061	335	0.0215024	335	0.0280435	335	0.0117019	335	0.00744756
	340	0.00673902	340	0.00129394	340	-0.00184082	340	-0.00278165	340	0.00956218	340	0.00392758	340	0.0544653	340	0.0205483	340	0.0262134	340	0.0102738	340	0.0073648
	345	0.00442184	345	-0.000440106	345	-0.00208696	345	-0.00249358	345	0.00842091	345	0.0025671	345	0.0541422	345	0.0194863	345	0.0243452	345	0.00889099	345	0.00729445
	350	0.00219693	350	-0.00205419	350	-0.0021912	350	-0.00207492	350	0.00736038	350	0.0013565	350	0.0536381	350	0.0183322	350	0.0224637	350	0.00756717	350	0.00723581
	355	9.86962e-05	355	-0.00352177	355	-0.00216506	355	-0.00155404	355	0.00639442	355	0.000301043	355	0.0529559	355	0.0171039	355	0.0205923	355	0.0063142	355	0.00718794
	360	-0.00184307	360	-0.00482175	360	-0.00202232	360	-0.000959392	360	0.00553374	360	-0.000597667	360	0.0520998	360	0.0158203	360	0.0187528	360	0.00514218	360	0.00714979
	365	-0.00360369	365	-0.00593883	365	-0.00177839	365	-0.000318575	365	0.00478586	365	-0.00134144	365	0.0510756	365	0.0145012	365	0.0169652	365	0.00405935	365	0.00712022
	370	-0.00516398	370	-0.00686351	370	-0.00144969	370	0.000342476	370	0.00415512	370	-0.00193516	370	0.0498905	370	0.0131667	370	0.0152469	370	0.00307202	370	0.00709806
	375	-0.0065104	375	-0.00759202	375	-0.00105305	375	0.00100012	375	0.00364281	375	-0.00238645	375	0.0485532	375	0.0118367	375	0.013613	375	0.0021846	375	0.00708217
	380	-0.007635	380	-0.00812595	380	-0.00060515	380	0.00163353	380	0.00324739	380	-0.00270518	380	0.0470734	380	0.0105306	380	0.0120758	380	0.00139968	380	0.00707148
	385	-0.00853527	385	-0.00847173	385	-0.000122054	385	0.00222504	385	0.00296475	385	-0.00290305	385	0.0454622	385	0.00926674	385	0.0106448	385	0.00071806	385	0.00706498
	390	-0.00921375	390	-0.00864003	390	0.000381225	390	0.00276035	390	0.00278861	390	-0.00299307	390	0.0437316	390	0.00806195	390	0.00932666	390	0.00013891	390	0.00706177
	395	-0.00967758	395	-0.008645	395	0.000891048	395	0.00322861	395	0.00271086	395	-0.00298912	395	0.0418946	395	0.00693133	395	0.00812557	395	-0.000340093	395	0.00706107
	400	-0.00993788	400	-0.0085035	400	0.00139539	400	0.00362233	400	0.00272196	400	-0.00290546	400	0.0399649	400	0.0058879	400	0.00704312	400	-0.000722602	400	0.0070622
	405	-0.0100092	405	-0.00823429	405	0.001884	405	0.00393723	405	0.00281141	405	-0.00275629	405	0.0379568	405	0.00494238	405	0.00607865	405	-0.00101341	405	0.00706459
	410	-0.0099086	410	-0.00785723	410	0.00234846	410	0.00417201	410	0.00296809	410	-0.00255538	410	0.0358853	410	0.00410305	410	0.00522953	410	-0.00121826	410	0.00706779
	415	-0.0096553	415	-0.00739257	415	0.00278224	415	0.00432799	415	0.00318067	415	-0.00231575	415	0.0337654	415	0.00337568	415	0.00449141	415	-0.00134364	415	0.00707143
	420	-0.00926964	420	-0.00686028	420	0.00318055	420	0.00440874	420	0.00343792	420	-0.00204934	420	0.0316124	420	0.00276354	420	0.00385863	420	-0.00139659	420	0.00707523
	425	-0.00877261	425	-0.00627947	425	0.00354031	425	0.00441972	425	0.00372905	425	-0.00176683	425	0.0294415	425	0.00226747	425	0.00332446	425	-0.00138452	425	0.00707899
	430	-0.00818519	430	-0.00566794	430	0.00385992	430	0.00436784	430	0.00404392	430	-0.00147748	430	0.0272678	430	0.00188602	430	0.00288149	430	-0.001315	430	0.00708257
	435	-0.00752782	435	-0.0050418	435	0.00413912	435	0.0042611	435	0.00437323	435	-0.00118904	435	0.0251061	435	0.00161564	435	0.00252192	435	-0.00119562	435	0.00708587
	440	-0.00681995	440	-0.00441524	440	0.00437878	440	0.00410817	440	0.00470871	440	-0.000907679	440	0.0229705	440	0.00145093	440	0.00223782	440	-0.00103385	440	0.00708884
	445	-0.00607965	445	-0.00380035	445	0.00458066	445	0.00391808	445	0.00504312	445	-0.000638075	445	0.0208748	445	0.0013849	445	0.00202141	445	-0.000836853	445	0.00709146
	450	-0.00532331	450	-0.00320713	450	0.00474725	450	0.00369988	450	0.00537037	450	-0.000383431	450	0.0188319	450	0.00140926	450	0.00186521	450	-0.000611453	450	0.00709373
	455	-0.0045655	455	-0.00264345	455	0.00488152	455	0.00346241	455	0.00568549	455	-0.000145608	455	0.0168537	455	0.00151475	455	0.00176225	455	-0.000363988	455	0.00709567
	460	-0.0038188	460	-0.0021152	460	0.00498677	460	0.00321406	460	0.00598459	460	7.4734e-05	460	0.0149514	460	0.00169143	460	0.00170619	460	-0.000100266	460	0.00709729
	465	-0.00309378	465	-0.00162643	465	0.00506645	465	0.00296259	465	0.00626479	465	0.000277966	465	0.0131351	465	0.001929	465	0.00169132	465	0.000174477	465	0.00709864
	470	-0.00239902	470	-0.00117953	470	0.00512406	470	0.002715	470	0.00652412	470	0.00046531	470	0.0114136	470	0.00221705	470	0.00171269	470	0.000455612	470	0.00709974
	475	-0.00174118	475	-0.000775452	475	0.00516298	475	0.00247745	475	0.00676147	475	0.000638641	475	0.00979496	475	0.00254535	475	0.00176602	475	0.000739118	475	0.00710063
	480	-0.00112516	480	-0.000413949	480	0.00518642	480	0.00225518	480	0.00697642	480	0.000800303	480	0.00828562	480	0.00290403	480	0.00184771	480	0.00102158	480	0.00710134
	485	-0.000554184	485	-9.37913e-05	485	0.00519736	485	0.00205254	485	0.00716913	485	0.000952918	485	0.00689102	485	0.00328381	485	0.00195477	485	0.00130014	485	0.00710191
	490	-3.0067e-05	490	0.000187007	490	0.00519847	490	0.00187291	490	0.00734027	490	0.00109922	490	0.00561535	490	0.00367614	490	0.00208472	490	0.00157253	490	0.00710235
	495	0.000446653	495	0.000430986	495	0.00519212	495	0.00171881	495	0.00749087	495	0.00124189	495	0.00446156	495	0.00407329	495	0.00223552	495	0.00183694	495	0.00710269
	500	0.000876495	500	0.000641059	500	0.00518035	500	0.0015919	500	0.00762222	500	0.00138345	500	0.00343144	500	0.00446847	500	0.00240549	500	0.00209203	500	0.00710295

## Sheet: GPR
									GPR_MEP regression result
	Subject1		Subject2		Subject3		Subject4		Subject5		Subject6		Subject7		Subject8		Subject9		Subject10		Subject11
	Time[ms]	MEP[mV]	Time[ms]	MEP[mV]	Time[ms]	MEP[mV]	Time[ms]	MEP[mV]	Time[ms]	MEP[mV]	Time[ms]	MEP[mV]	Time[ms]	MEP[mV]	Time[ms]	MEP[mV]	Time[ms]	MEP[mV]	Time[ms]	MEP[mV]	Time[ms]	MEP[mV]
	0	0.00138469	0	0.000793047	0	0.00107993	0	0.000530703	0	0.00206191	0	0.00180962	0	4.14997e-05	0	0.0017289	0	3.16792e-05	0	9.5252e-06	0	0.000570179
	5	0.00112978	5	0.000647999	5	0.000925742	5	0.000329795	5	0.00190314	5	0.00163129	5	0.00235381	5	0.00222198	5	0.000918058	5	0.0162519	5	0.000261331
	10	0.000930835	10	0.00052803	10	0.000798081	10	0.000198518	10	0.00175331	10	0.00147519	10	0.00756252	10	0.00352892	10	0.00290683	10	0.0162519	10	0.000176799
	15	0.000787104	15	0.000433489	15	0.000697637	15	0.00012839	15	0.00161193	15	0.00134102	15	0.0124566	15	0.00522893	15	0.00446796	15	0.0162519	15	0.000235143
	20	0.00069334	20	0.000363319	20	0.00062397	20	0.000105886	20	0.0014782	20	0.00122765	20	0.0153566	20	0.00686826	20	0.00447157	20	9.5252e-06	20	0.000339896
	25	0.000640903	25	0.000315261	25	0.000575422	25	0.000115317	25	0.00135112	25	0.00113312	25	0.016541	25	0.00814399	25	0.00291724	25	0.0162519	25	0.000421064
	30	0.000619244	30	0.000286136	30	0.000549087	30	0.000141755	30	0.00122953	30	0.00105469	30	0.0168861	30	0.00895553	30	0.000931727	30	0.0162519	30	0.000452869
	35	0.000617482	35	0.000272203	35	0.00054084	35	0.000173342	35	0.00111228	35	0.000988921	35	0.0169591	35	0.00933466	35	3.1606e-05	35	0.0162519	35	0.000445898
	40	0.000625807	40	0.000269507	40	0.000545436	40	0.000202474	40	0.0009984	40	0.000931771	40	0.0169703	40	0.00933466	40	0.000931761	40	9.5252e-06	40	0.000424727
	45	0.000636514	45	0.000274209	45	0.000556691	45	0.000225686	45	0.000887198	45	0.000878789	45	0.0169716	45	0.00895553	45	0.00291738	45	0.0162519	45	0.00040663
	50	0.000644529	50	0.00028285	50	0.000567743	50	0.000242419	50	0.000778489	50	0.000825308	50	0.0169717	50	0.00814399	50	0.00447198	50	0.0162519	50	0.000393289
	55	0.000647446	55	0.000292538	55	0.000571401	55	0.000253152	55	0.000672737	55	0.00076669	55	0.0169718	55	0.00686826	55	0.00446894	55	0.0162519	55	0.000376978
	60	0.00064514	60	0.000301047	60	0.000560567	60	0.000257563	60	0.000571218	60	0.000698594	60	0.0169718	60	0.00522893	60	0.00290861	60	9.5252e-06	60	0.000352007
	65	0.000639101	65	0.000306851	65	0.00052873	65	0.000253415	65	0.000476153	65	0.000617279	65	0.0169718	65	0.00352892	65	0.000920326	65	0.0162519	65	0.000320912
	70	0.000631649	70	0.000309105	70	0.000470501	70	0.000236697	70	0.000390809	70	0.000519901	70	0.0169718	70	0.00222198	70	3.16678e-05	70	0.0162519	70	0.000292894
	75	0.000625196	75	0.000307596	75	0.000382187	75	0.000203194	75	0.00031956	75	0.000404821	75	0.0169718	75	0.0017289	75	0.000994054	75	9.5252e-06	75	0.000279141
	80	0.00062165	80	0.000302687	80	0.00026234	80	0.000151223	80	0.000267888	80	0.000271892	80	0.0169718	80	0.00222198	80	0.00318537	80	0.0162519	80	0.000288507
	85	0.000622049	85	0.00029527	85	0.000112284	85	8.47651e-05	85	0.000242335	85	0.000122715	85	0.0169718	85	0.00352893	85	0.0052314	85	0.0162519	85	0.000322694
	90	0.000626421	90	0.000286725	90	-6.34597e-05	90	1.58262e-05	90	0.000250382	90	-3.91479e-05	90	0.0169718	90	0.00522894	90	0.00603596	90	9.5252e-06	90	0.00037116
	95	0.000633862	95	0.00027888	95	-0.000256858	95	-3.5282e-05	95	0.000300263	95	-0.000208025	95	0.0169718	95	0.00686829	95	0.00522686	95	0.0162519	95	0.000411309
	100	0.000642794	100	0.00027394	100	-0.000456223	100	-4.28347e-05	100	0.000400716	100	-0.000376059	100	0.0169717	100	0.00814408	100	0.00317604	100	0.0162519	100	0.000419403
	105	0.000651348	105	0.000274368	105	-0.000646264	105	1.78476e-05	105	0.000560672	105	-0.000533222	105	0.0169716	105	0.00895583	105	0.000982437	105	0.0162519	105	0.000388249
	110	0.000657822	110	0.000282671	110	-0.000808372	110	0.000161087	110	0.000788893	110	-0.000667422	110	0.0169703	110	0.00933553	110	3.17297e-05	110	9.5252e-06	110	0.000337679
	115	0.000661179	115	0.000301078	115	-0.000921136	115	0.000380725	115	0.00109357	115	-0.000764713	115	0.0169591	115	0.00933688	115	0.000983168	115	0.0162519	115	0.000305585
	120	0.000661505	120	0.000331097	120	-0.000961102	120	0.000642401	120	0.00148191	120	-0.000809605	120	0.0168861	120	0.00896051	120	0.00317976	120	0.0162519	120	0.000322218
	125	0.000660335	125	0.000372973	125	-0.000903759	125	0.000882041	125	0.0019597	125	-0.000785475	125	0.016541	125	0.00815388	125	0.00524139	125	9.5252e-06	125	0.000386637
	130	0.000660752	130	0.00042511	130	-0.000724704	130	0.00101383	130	0.0025309	130	-0.000675069	130	0.0153566	130	0.00688546	130	0.00608001	130	0.0162519	130	0.000466306
	135	0.0006671	135	0.000483535	135	-0.000400945	135	0.00094913	135	0.0031973	135	-0.00046107	135	0.0124566	135	0.00525483	135	0.00533431	135	0.0162519	135	0.000523422
	140	0.000684232	140	0.000541539	140	8.77323e-05	140	0.000624883	140	0.00395821	140	-0.000126738	140	0.00756252	140	0.00356114	140	0.00336438	140	0.0162519	140	0.000545716
	145	0.000716228	145	0.000589654	145	0.000757409	145	3.62014e-05	145	0.00481021	145	0.000343431	145	0.00235381	145	0.002249	145	0.00119382	145	0.0162519	145	0.000549059
	150	0.000764671	150	0.000616087	150	0.00161878	150	-0.000734994	150	0.00574708	150	0.000963023	150	4.14997e-05	150	0.00171882	150	3.04339e-05	150	9.5252e-06	150	0.000541819
	155	0.00082672	155	0.000607759	155	0.00267609	155	-0.00150511	155	0.00675978	155	0.00174305	155	0.00235381	155	0.00210011	155	0.00025673	155	0.0162519	155	0.000484626
	160	0.000893401	160	0.000551996	160	0.00392631	160	-0.00199626	160	0.00783652	160	0.00269134	160	0.00756252	160	0.00314106	160	0.000992595	160	0.0162519	160	0.000302086
	165	0.000948662	165	0.000438823	165	0.00535873	165	-0.00186991	165	0.00896305	165	0.003812	165	0.0124566	165	0.00430003	165	0.00108224	165	9.5252e-06	165	-3.10569e-05
	170	0.000969853	170	0.000263719	170	0.00695479	170	-0.000784504	170	0.010123	170	0.00510496	170	0.0153566	170	0.00499099	170	0.000443805	170	0.0162519	170	-0.000383973
	175	0.000930193	175	3.05283e-05	175	0.00868848	175	0.00153306	175	0.0112981	175	0.00656566	175	0.016541	175	0.00485202	175	2.9e-05	175	0.0162519	175	-0.000448893
	180	0.000803595	180	-0.000245881	180	0.010527	180	0.00521721	180	0.0124693	180	0.00818487	180	0.0168861	180	0.0039199	180	0.000436739	180	0.0162519	180	0.00013859
	185	0.000571832	185	-0.000537711	185	0.012432	185	0.0102122	185	0.0136165	185	0.00994865	185	0.0169591	185	0.00264847	185	0.0010641	185	9.5252e-06	185	0.00162161
	190	0.000233428	190	-0.000803577	190	0.0143608	190	0.0162538	190	0.0147199	190	0.0118384	190	0.0169705	190	0.00175536	190	0.000959533	190	0.0162519	190	0.00407772
	195	-0.00018691	195	-0.000989562	195	0.0162683	195	0.0228906	195	0.0157604	195	0.0138314	195	0.0169731	195	0.00193812	195	0.000215919	195	9.5252e-06	195	0.00762425
	200	-0.000630182	200	-0.00103223	200	0.0181086	200	0.0295432	200	0.0167198	200	0.0159006	200	0.0169846	200	0.00358081	200	3.06486e-05	200	0.177769	200	0.0127231
	205	-0.000998507	205	-0.000863611	205	0.019837	205	0.0355886	205	0.0175821	205	0.018016	205	0.0170583	205	0.00661109	205	0.00142984	205	0.04687	205	0.0202002
	210	-0.00115635	210	-0.000417941	210	0.0214118	210	0.0404532	210	0.0183332	210	0.0201445	210	0.017407	210	0.0105905	210	0.00446665	210	0.0483971	210	0.0306851
	215	-0.000939318	215	0.000360604	215	0.0227957	215	0.0436937	215	0.0189617	215	0.0222515	215	0.018604	215	0.0149564	215	0.00886589	215	0.0193642	215	0.0436538
	220	-0.000171243	220	0.00150992	220	0.0239576	220	0.0450532	220	0.0194592	220	0.0243008	220	0.0215345	220	0.0192242	220	0.0147937	220	0.0162519	220	0.0567738
	225	0.00131134	225	0.0030429	225	0.0248733	225	0.0444829	225	0.0198203	225	0.0262564	225	0.0264812	225	0.0230078	225	0.0221538	225	0.0162519	225	0.0663015
	230	0.00363002	230	0.00494232	230	0.0255263	230	0.0421303	230	0.0200424	230	0.0280825	230	0.0317498	230	0.0259044	230	0.029278	230	0.0162519	230	0.068637
	235	0.0068352	235	0.00715856	235	0.0259082	235	0.0383001	235	0.020126	235	0.0297453	235	0.0341041	235	0.0274376	235	0.0335489	235	0.0162519	235	0.0622259
	240	0.0108821	240	0.00961088	240	0.0260184	240	0.0333993	240	0.0200746	240	0.0312131	240	0.0318105	240	0.0272088	240	0.0340048	240	0.0162519	240	0.0485642
	245	0.0156177	245	0.0121922	245	0.0258638	245	0.0278785	245	0.0198938	245	0.0324578	245	0.0266197	245	0.0251838	245	0.0323166	245	0.0162519	245	0.0315827
	250	0.0207837	250	0.0147774	250	0.025458	250	0.0221775	250	0.0195917	250	0.0334549	250	0.0217514	250	0.0218649	250	0.0303542	250	0.0162519	250	0.0157893
	255	0.0260361	255	0.017233	255	0.0248205	255	0.0166832	255	0.0191781	255	0.0341848	255	0.0188554	255	0.0181638	255	0.0279672	255	0.0162519	255	0.00434955
	260	0.0309816	260	0.0194297	260	0.0239752	260	0.0117022	260	0.0186642	260	0.034633	260	0.0176241	260	0.0150479	260	0.0243578	260	0.0162519	260	-0.00182352
	265	0.0352249	265	0.0212524	265	0.0229496	265	0.0074465	265	0.0180622	265	0.0347906	265	0.017198	265	0.0132066	265	0.0208464	265	0.0162519	265	-0.00371615
	270	0.0384192	270	0.0226107	270	0.0217733	270	0.00403245	270	0.0173851	270	0.0346542	270	0.0170516	270	0.0129152	270	0.0212406	270	0.0162519	270	-0.00314106
	275	0.0403122	275	0.0234449	275	0.020477	275	0.00148853	275	0.0166459	275	0.0342269	275	0.0169972	275	0.0140778	275	0.0292455	275	0.0162519	275	-0.00172481
	280	0.0407776	280	0.0237295	280	0.0190914	280	-0.000230488	280	0.0158579	280	0.0335171	280	0.0169783	280	0.0163232	280	0.0442733	280	0.0162519	280	-0.000422848
	285	0.0398283	285	0.0234733	285	0.0176463	285	-0.0012254	285	0.0150339	285	0.0325391	285	0.016973	285	0.0190873	285	0.0586368	285	0.0162519	285	0.000440137
	290	0.0376078	290	0.0227154	290	0.0161698	290	-0.00163295	290	0.0141861	290	0.0313126	290	0.0169719	290	0.0217204	290	0.0613852	290	0.0162519	290	0.000884613
	295	0.0343642	295	0.02152	295	0.0146879	295	-0.00160642	295	0.0133262	295	0.0298619	295	0.0169715	295	0.0236515	295	0.0484308	295	0.0162519	295	0.00102361
	300	0.0304104	300	0.0199682	300	0.013224	300	-0.00129816	300	0.0124649	300	0.0282156	300	0.0169686	300	0.0245487	300	0.0276107	300	0.0162519	300	0.000960145
	305	0.0260808	305	0.0181511	305	0.0117985	305	-0.000845356	305	0.011612	305	0.0264053	305	0.0169448	305	0.0243733	305	0.0110178	305	0.0162519	305	0.00079484
	310	0.0216898	310	0.016162	310	0.010429	310	-0.000359991	310	0.0107763	310	0.0244657	310	0.0168062	310	0.0233258	310	0.00413768	310	0.0162519	310	0.000644634
	315	0.0175011	315	0.0140906	315	0.00913029	315	7.66602e-05	315	0.0099656	315	0.0224326	315	0.0162498	315	0.0217952	315	0.00440581	315	0.0162519	315	0.000613237
	320	0.0137088	320	0.012018	320	0.00791394	320	0.000415058	320	0.00918663	320	0.0203426	320	0.0148154	320	0.0203795	320	0.00731349	320	0.0162519	320	0.000731157
	325	0.0104321	325	0.010014	325	0.00678898	325	0.000634653	325	0.00844505	325	0.0182321	325	0.0129824	325	0.0198762	325	0.0107136	325	0.0162519	325	0.000926932
	330	0.00772101	330	0.00813525	330	0.00576177	330	0.000738393	330	0.0077455	330	0.016136	330	0.0142578	330	0.0210443	330	0.0143366	330	0.0162519	330	0.00106955
	335	0.00556976	335	0.00642487	335	0.00483623	335	0.000745679	335	0.00709162	335	0.0140872	335	0.0241496	335	0.0241091	335	0.0177658	335	0.0162519	335	0.0010603
	340	0.00393303	340	0.0049127	340	0.00401408	340	0.000684995	340	0.00648605	340	0.0121157	340	0.0424129	340	0.0283014	340	0.0198395	340	0.0162519	340	0.000906371
	345	0.00274227	345	0.00361611	345	0.00329497	345	0.000587204	345	0.00593054	345	0.0102478	345	0.0578838	345	0.0318813	345	0.0196203	345	0.0162519	345	0.000718127
	350	0.00191925	350	0.00254119	350	0.00267669	350	0.000480268	350	0.00542594	350	0.0085057	350	0.0586314	350	0.0328471	350	0.0173154	350	9.5252e-06	350	0.000628869
	355	0.00138605	355	0.00168405	355	0.00215544	355	0.000385768	355	0.00497226	355	0.00690717	355	0.0459356	355	0.0299955	355	0.0139817	355	0.0162519	355	0.000696022
	360	0.00107125	360	0.00103237	360	0.00172598	360	0.000317272	360	0.00456879	360	0.00546526	360	0.0310651	360	0.0236481	360	0.0105259	360	0.0162519	360	0.000858328
	365	0.000913194	365	0.000567008	365	0.00138187	365	0.000280335	365	0.00421409	365	0.00418829	365	0.0217899	365	0.0155451	365	0.00719296	365	0.0162519	365	0.000982524
	370	0.000861065	370	0.000263825	370	0.00111571	370	0.000273706	370	0.00390616	370	0.00307998	370	0.0181138	370	0.00798639	370	0.00398008	370	0.0162519	370	0.000965807
	375	0.000874747	375	9.55245e-05	375	0.000919391	375	0.000291258	375	0.00364248	375	0.00213973	375	0.0171513	375	0.00278376	375	0.00132628	375	0.0162519	375	0.000818011
	380	0.000924013	380	3.35506e-05	380	0.000784329	380	0.000324183	380	0.0034201	380	0.001363	380	0.0169879	380	0.00061497	380	3.07148e-05	380	0.0162519	380	0.000661799
	385	0.000987428	385	4.98684e-05	385	0.000701705	385	0.000363092	385	0.00323578	385	0.000741827	385	0.0169719	385	0.00102664	385	0.000287676	385	0.0162519	385	0.000648965
	390	0.00105109	390	0.000118514	390	0.000662713	390	0.000399778	390	0.00308606	390	0.000265432	390	0.0169716	390	0.00292551	390	0.00114832	390	0.0162519	390	0.000851552
	395	0.00110726	395	0.00021681	395	0.000658788	395	0.000428476	395	0.00296737	395	-7.91777e-05	395	0.0169717	395	0.00518322	395	0.00138797	395	0.0162519	395	0.00120386
	400	0.00115293	400	0.000326158	400	0.000681809	400	0.000446536	400	0.00287612	400	-0.000306531	400	0.0169717	400	0.00702886	400	0.000768956	400	0.0162519	400	0.001535
	405	0.00118833	405	0.00043239	405	0.000724282	405	0.000454451	405	0.00280883	405	-0.000432051	405	0.0169718	405	0.00812022	405	2.65092e-05	405	0.0162519	405	0.00167035
	410	0.00121544	410	0.000525703	410	0.000779495	410	0.000455255	410	0.00276215	410	-0.000471438	410	0.0169718	410	0.00839923	410	-0.000292538	410	0.0162519	410	0.00153684
	415	0.00123676	415	0.00060025	415	0.000841632	415	0.000453388	415	0.00273298	415	-0.000440113	415	0.0169718	415	0.00792134	415	-0.000384204	415	0.0162519	415	0.0012068
	420	0.00125425	420	0.000653495	420	0.000905863	420	0.000453262	420	0.0027185	420	-0.000352727	420	0.0169718	420	0.00679037	420	-0.000433328	420	0.0162519	420	0.000853931
	425	0.0012687	425	0.000685467	425	0.000968384	425	0.000457849	425	0.00271624	425	-0.000222768	425	0.0169718	425	0.00520538	425	2.80986e-05	425	0.0162519	425	0.00064791
	430	0.0012795	430	0.000698	430	0.00102644	430	0.000467634	430	0.00272407	430	-6.22474e-05	430	0.0169718	430	0.00352317	430	0.001507	430	0.0162519	430	0.000653162
	435	0.00128489	435	0.00069408	435	0.00107829	435	0.000480243	435	0.00274025	435	0.000118504	435	0.0169718	435	0.00222123	435	0.00367327	435	0.0162519	435	0.0007969
	440	0.00128247	440	0.000677333	440	0.00112318	440	0.000490848	440	0.00276341	440	0.00031095	440	0.0169718	440	0.00172866	440	0.00552164	440	0.0162519	440	0.000928339
	445	0.00127005	445	0.00065168	445	0.00116124	445	0.000493292	445	0.00279253	445	0.00050838	445	0.0169718	445	0.00221878	445	0.00616403	445	0.0162519	445	0.000929253
	450	0.00124649	450	0.000621153	450	0.00119339	450	0.000481675	450	0.00282696	450	0.00070585	450	0.0169717	450	0.00351433	450	0.00527385	450	0.0162519	450	0.000799185
	455	0.0012125	455	0.000589822	455	0.00122126	455	0.000452063	455	0.0028663	455	0.000900065	455	0.0169716	455	0.00517923	455	0.00319613	455	0.0162519	455	0.000655311
	460	0.00117121	460	0.000561777	460	0.00124697	460	0.000403961	460	0.00291046	460	0.0010892	460	0.0169703	460	0.00672427	460	0.000995976	460	0.0162519	460	0.000646953
	465	0.00112837	465	0.000541128	465	0.00127306	465	0.000341275	465	0.00295951	465	0.00127269	465	0.0169591	465	0.00778018	465	3.16689e-05	465	0.0162519	465	0.000844861
	470	0.00109221	470	0.000531959	470	0.0013023	470	0.000272589	470	0.0030137	470	0.001451	470	0.0168861	470	0.00815091	470	0.000919884	470	0.0162519	470	0.00118222
	475	0.00107283	475	0.000538218	475	0.00133753	475	0.000210689	475	0.00307337	475	0.00162534	475	0.016541	475	0.00778013	475	0.00290757	475	0.0162519	475	0.00148764
	480	0.00108129	480	0.00056354	480	0.00138153	480	0.000171338	480	0.00313888	480	0.00179746	480	0.0153566	480	0.00672417	480	0.00446622	480	0.0162519	480	0.00158875
	485	0.00112835	485	0.000611004	485	0.00143685	485	0.000171421	485	0.00321061	485	0.0019694	485	0.0124566	485	0.00517907	485	0.00446572	485	0.0162519	485	0.00142099
	490	0.00122314	490	0.000682868	490	0.00150569	490	0.000226661	490	0.00328886	490	0.00214326	490	0.00756252	490	0.00351413	490	0.00290611	490	0.0162519	490	0.00107557
	495	0.00137183	495	0.00078032	495	0.00158979	495	0.000349205	495	0.00337383	495	0.00232102	495	0.00235381	495	0.00221858	495	0.000917901	495	0.0162519	495	0.000758489
	500	0.0015766	500	0.00090328	500	0.00169033	500	0.000545503	500	0.0034656	500	0.00250443	500	4.14997e-05	500	0.00172872	500	3.1679e-05	500	9.5252e-06	500	0.000685054
